# Supplementary material for: Cloning and Function Analysis of the CsTAU1 in Response to Salt–Alkali Stress
Source: Genes (Basel). 2024 May 11;15(5):613. doi: 10.3390/genes15050613 (PMC11120846; doi:10.3390/genes15050613)
Supplement: Supplementary file 1 [file genes-15-00613-s001.zip]

Archive with 2 entries (2 files):
- Supplementary file 1.pdf
- Table S1 Primers.xlsx
