# Supplementary material for: Cloning and Function Analysis of the CsTAU1 in Response to Salt–Alkali Stress
Source: Genes (Basel). 2024 May 11;15(5):613. doi: 10.3390/genes15050613 (PMC11120846; doi:10.3390/genes15050613)
Supplement: Supplementary file 1 [file genes-15-00613-s001.zip › Table S1 Primers.xlsx]

## Sheet: Table S1
			Primers for differentially expressed genes
qRT-PCR		Forward Primer(5'→3')				Reverse Primer(5'→3')
LOC101207634		CATTTGGGCTTTGGCACTCA				CGTGATCCGGCAGATTGTCT
LOC101219529		GGTTCTTTGGAGGAGAGGCC				CACCACTTCGAACACAGGGA
LOC105434443		TGTCTCTAGCCCTCTCCCAC				GCTTTGAGAGGTAGCGCAGA
LOC101203032		CCACCCTGGTAGAGAGGTCA				AACCCTTGGTAGCATCAGGC
LOC101212771		TTCCTGGGTTTCAAGACGGG				TGTTGGCGTATGTCTTGGCC
CsEF1a		CCAAGGCAAGGTACGATGAAA				AGAGATGGGAACGAAGGGGAT
CsGST9-eGFP		CGGGATCCATGACAGAAGTGAAGCTTTATGGAGC				GGAATTCTAAAGAAGCGCTAAAGGTCGTCG
PCR		Forward Primer(5'→3')				Reverse Primer(5'→3')
LOC101207634		ATGACAGAAGTGAAGCTTTATGGAG				TTATGATTTCTTCGCCATTTCCAGC
